# Supplementary material for: Changes in the hydro-sedimentary balance: Impacts of the use of a borrow pit in a low-order stream
Source: PLoS One. 2021 Aug 9;16(8):e0255432. doi: 10.1371/journal.pone.0255432 (PMC8351918; doi:10.1371/journal.pone.0255432)
Supplement: S1 Data — (XLSX) [file pone.0255432.s001.xlsx]

## Sheet: macrofauna
date	sites	smp.	trat.	Baetidae	Calamoceratidae	Ceratopogonidae	Chironomidae	Culicidae	Dryopidae	Elmidae	Gomphidae	Hirunidae	Hydropsychidae	Hydroptilidae	Leptoceridae	Leptophlebiidae	Libellulidae	Limnephilidae	Muscidae	Naucoridae	Notonectidae	Odontoceridae	Perlidae	Simuliidae	Tipulidae	Ostracoda	Platelmintos	TrichopteraRS2D	Planaria	Abund
2019-03-01	DS	a	dia																											0
2019-03-01	DS	a	dia	3			3				1																			7
2019-03-01	DS	a	dia																											0
2019-03-01	DS	a	dia			1	4				3									1										9
2019-03-01	DS	a	dia				18																							18
2019-03-01	RS	b	dia	2			1			1										2										6
2019-05-01	RS	b	dia						2	2			1							1		1	2		1			1		11
2019-05-01	RS	b	dia				3			4	1														1					9
2019-05-01	RS	b	dia							2														1						0
2019-05-01	RS	b	dia				1			3			2												1					7
2019-05-01	DS	c	lit									1														1	1			3
2019-05-01	DS	c	roc																											0
2019-05-01	DS	c	mix				2			1		6				6														15
2019-05-01	DS	c	lit				3	1		3						6	1													14
2019-05-01	DS	c	roc				1														1									2
2019-05-01	DS	c	mix			1	4	2				7				7					1									22
2019-05-01	DS	c	lit	2	1		6		33	2						5									1				2	52
2019-05-01	DS	c	roc					1	4	3												1	4							13
2019-05-01	DS	c	mix						2														4							0
2019-05-01	DS	c	lit	1			3		9	4		3	3	1									9							33
2019-05-01	DS	c	roc										1	1					1				3							6
2019-05-01	DS	c	mix	2			6			6		1				1							3			11				30
2019-05-01	DS	c	lit				1			2					1		1													5
2019-05-01	DS	c	roc								1		1									1								3
2019-05-01	DS	c	mix				3									12						1	1							17
riqueza				5	1	2	15	3	5	12	4	5	5	2	1	6	2	0	1	3	2	4	7	1	4	2	1	1	1

## Sheet: rich.abund
date	sites	smp.	trat.	Abund	Rich
2019-03-01	cPB	a	dia	0
2019-03-01	cPB	a	dia	7	3
2019-03-01	cPB	a	dia	0
2019-03-01	cPB	a	dia	9	4
2019-03-01	cPB	a	dia	18	1
2019-03-01	cR	b	dia	6	4
2019-05-01	cR	b	dia	11	8
2019-05-01	cR	b	dia	9	4
2019-05-01	cR	b	dia	0	2
2019-05-01	cR	b	dia	7	4
2019-05-01	cPB	c	lit	3	3
2019-05-01	cPB	c	roc	0
2019-05-01	cPB	c	mix	15	4
2019-05-01	cPB	c	lit	14	5
2019-05-01	cPB	c	roc	2	2
2019-05-01	cPB	c	mix	22	6
2019-05-01	cPB	c	lit	52	8
2019-05-01	cPB	c	roc	13	5
2019-05-01	cPB	c	mix	0	2
2019-05-01	cPB	c	lit	33	8
2019-05-01	cPB	c	roc	6	4
2019-05-01	cPB	c	mix	30	7
2019-05-01	cPB	c	lit	5	4
2019-05-01	cPB	c	roc	3	3
2019-05-01	cPB	c	mix	17	4
date	sites	smp.	trat.
2019-03-01	cPB	a	dia
2019-03-01	cPB	a	dia
2019-03-01	cPB	a	dia
2019-03-01	cPB	a	dia
2019-03-01	cPB	a	dia
2019-03-01	cR	b	dia
2019-05-01	cR	b	dia
2019-05-01	cR	b	dia
2019-05-01	cR	b	dia
2019-05-01	cR	b	dia
2019-05-01	cPB	c	lit
2019-05-01	cPB	c	roc
2019-05-01	cPB	c	mix
2019-05-01	cPB	c	lit
2019-05-01	cPB	c	roc
2019-05-01	cPB	c	mix
2019-05-01	cPB	c	lit
2019-05-01	cPB	c	roc
2019-05-01	cPB	c	mix
2019-05-01	cPB	c	lit
2019-05-01	cPB	c	roc
2019-05-01	cPB	c	mix
2019-05-01	cPB	c	lit
2019-05-01	cPB	c	roc
2019-05-01	cPB	c	mix

## Sheet: seasonal flow
date	flow.rate
bmay-cPB	0.00698662
bmay-cPB	0.00188299
bmay-cPB	0.0128747
bmay-cPB	0.0060319
bmay-cPB	0.00151475
amay-cR	0.00373534
amay-cR	0.00788218
amay-cR	0.00327837
amay-cR	0.00392632
amay-cR	0.00448466
dsep-cPB	0.000697687
dsep-cPB	0.00139925
dsep-cPB	0.000757452
dsep-cPB	0.000530138
dsep-cPB	0.00122849
csep-cR	0.00178123
csep-cR	0.000783998
csep-cR	0.00036893
csep-cR	0.00275299
csep-cR	0.00146722
fmar-cPB	0.01643
fmar-cPB	0.0202849
fmar-cPB	0.0174334
fmar-cPB	0.025723
fmar-cPB	0.0153631
emar-cR	0.00790016
emar-cR	0.0241038
emar-cR	0.0212522
emar-cR	0.02801
emar-cR	0.0202727

## Sheet: flow
sites	flow.rate
acR	0.00373534		0.00698662
acR	0.00788218		0.00188299
acR	0.00327837		0.0128747
acR	0.00392632		0.0060319
acR	0.00448466		0.00151475
acR	0.00178123		0.00373534
acR	0.000783998		0.00788218
acR	0.00036893		0.00327837
acR	0.00275299		0.00392632
acR	0.00146722		0.00448466
acR	0.00790016		0.000697687
acR	0.0241038		0.00139925
acR	0.0212522		0.000757452
acR	0.02801		0.000530138
acR	0.0202727		0.00122849
bcPB	0.00698662		0.00178123
bcPB	0.00188299		0.000783998
bcPB	0.0128747		0.00036893
bcPB	0.0060319		0.00275299
bcPB	0.00151475		0.00146722
bcPB	0.000697687		0.01643
bcPB	0.00139925		0.0202849
bcPB	0.000757452		0.0174334
bcPB	0.000530138		0.025723
bcPB	0.00122849		0.0153631
bcPB	0.01643		0.00790016
bcPB	0.0202849		0.0241038
bcPB	0.0174334		0.0212522
bcPB	0.025723		0.02801
bcPB	0.0153631		0.0202727

## Sheet: granulometry
samples	0.16	0.84	mean	class
Sediment RS	0.001	1.2	0.6005	Franco-Argilo-Arenosa
Sediment RS	0.07	1.4	0.735	Areia Franca
Sediment RS	0.09	1.4	0.745	Areia Franca
Sediment RS	0.09	1.45	0.77	Areia Franca
Sediment RS	0.2	1.5	0.85	Areia Franca
Sediment RS	0.1	1.45	0.775	Areia Franca
Sediment RS	0.2	1.5	0.85	Areia
Sediment RS	0.06	1.35	0.705	Areia Franca
Sediment RS	0.25	1.5	0.875	Areia
Sediment DS	0.002	1.3	0.651	Franco-Arenosa
Sediment DS	0.002	1.2	0.601	Franco-Arenosa
Sediment DS	0.002	1.3	0.651	Franco-Arenosa
Sediment DS	0.001	1.1	0.5505	Franco-Argilo-Arenosa
Sediment DS	0.002	1.2	0.601	Franco-Arenosa
Sediment DS	0.001	1.1	0.5505	Franco-Argilo-Arenosa
Sediment DS	0.004	1	0.502	Franco-Arenosa
Sediment DS	0	1	0.5	Franco-Argilo-Arenosa
Sediment DS	0.001	0.95	0.4755	Franco-Argilo-Arenosa
Soil RS	0	0.45	0.225	Franco-Argilo-Arenosa
Soil RS	0.001	1	0.5005	Franco-Arenosa
Soil RS	0	0.4	0.2	Franco-Argilo-Arenosa
Soil RS	0.001	0.85	0.4255	Franco-Argilo-Arenosa
Soil RS	0	0.65	0.325	Franco-Argilo-Arenosa
Soil RS	0	0.2	0.1	Franco-Argilosa
Soil RS	0.01	1.1	0.555	Franco-Arenosa
Soil RS	0.002	1.1	0.551	Franco-Arenosa
Soil RS	0	0.55	0.275	Franco-Argilo-Arenosa
Soil DS	0	0.4	0.2	Franco-Argilo-Arenosa
Soil DS	0	0.2	0.1	Argilo-Arenosa
Soil DS	0.001	0.95	0.4755	Franco-Arenosa
Soil DS	0	0.3	0.15	Franco-Argilo-Arenosa
Soil DS	0	0.18	0.09	Franco-Argilosa
Soil DS	0	0.003	0.0015	Muito Argilosa
Soil DS	0	0.95	0.475	Franco-Argilo-Arenosa
Soil DS	0	0.25	0.125	Argila
Soil DS	0.002	1.1	0.551	Franco-Arenosa
Soil DA	0	0.4	0.2	Argila
Soil DA	0	0.35	0.175	Franco-Arenosa
Soil DA	0	0.35	0.175	Argilo-Siltosa
Soil DA	0.002	0.55	0.276	Franca
Soil DA	0	0.05	0.025	Franco-Arenosa
Soil DA	0.001	0.25	0.1255	Franco-Argilo-Siltosa
Soil DA	0.0022	0.35	0.1761	Franca
Soil DA	0.0025	0.45	0.22625	Franca
Soil DA	0	0.4	0.2	Franco-Argilosa
Soil DA	0	0.18	0.09	Argila
Soil DA	0	0.14	0.07	Argila
Soil DA	0	0.24	0.12	Argila
Soil DA	0	0.15	0.075	Argila
Soil DA	0	0.15	0.075	Franco-Argilosa
Soil DA	0	0.18	0.09	Argila
Soil DA	0	0.4	0.2	Argilo-Arenosa
Soil DA	0	0.25	0.125	Argila
Soil DA	0	0.25	0.125	Franca

## Sheet: sediment
samples	P	K	MO	pH.H2O	Ca2+	Mg2+	Al3+	H+Al	SB	P-Rem
DS	1.2	36	0.38	5.72	0.87	0.22	0	1.6	1.18	26.8
DS	0.4	32	0.38	5.48	0.42	0.18	0.18	1.8	0.68	26.8
DS	0.6	42	0.64	6.43	1.36	0.6	0	0.6	2.07	32.7
DS	0.5	46	0.64	6.2	1.48	0.74	0	1	2.34	29.9
DS	0.5	35	0.38	6.43	1.13	0.56	0	0.4	1.78	30.9
DS	0.6	46	0.64	6.74	1.84	0.79	0	0.7	2.75	29.8
DS	2.1	65	1.66	5.9	1.91	0.69	0	2.2	2.77	31.2
DS	1.1	49	1.28	6.35	2.34	0.96	0	1.3	3.43	30.7
DS	1.1	48	0.64	6.18	1.75	0.69	0	1.8	2.56	31.8
RS	4.7	30	0.67	6.23	1.34	0.42	0	1.9	1.84	32
RS	7.7	14	0.27	6.7	1	0.28	0	1	1.32	43.9
RS	6.7	10	0.13	6.89	0.74	0.25	0	0.8	1.02	42.6
RS	6.3	12	0.13	6.91	0.7	0.23	0	0.8	0.96	45.4
RS	5.6	8	0	7.01	0.67	0.24	0	0.8	0.93	48.5
RS	5.3	12	0.13	7.26	0.92	0.3	0	0.8	1.25	43.6
RS	5.2	12	0.13	7.25	0.76	0.26	0	0.6	1.05	48.7
RS	3.3	16	0.13	6.66	0.49	0.15	0.19	1.6	0.68	39.3
RS	5.9	8	2.93	6.98	0.58	0.19	0	0.5	0.79	45.3
DA	0.8	59	1.41	5.5	1.39	0.19	0	1.8	1.73	11.4
DA	0.1	24	1.17	5.08	0.77	0.12	0	1.7	0.95	7.3
DA	0.1	32	0.91	5.25	1.07	0.11	0	1.7	1.26	7.1
DA	0.1	30	1.04	5.26	0.5	0.1	0	1.7	0.68	7.6
DA	0.1	29	0.64	6.28	1.76	0.09	0	0.4	1.93	12
DA	0.2	18	0.65	5.46	1.32	0.06	0	0.6	1.43	10.9
DA	0.1	14	0.78	5.31	0.98	0.06	0	0.9	1.08	9.9
DA	0.3	18	0.91	5.45	1.08	0.07	0	0.9	1.2	9.3
DA	0.1	72	1.54	5.4	1.76	0.46	0	1.3	2.4	28.5
DA	0.1	46	0.78	6.04	2.02	0.21	0	0.5	2.35	11.6
DA	0.2	44	0.78	5.88	1.12	0.43	0	0.8	1.66	6.9
DA	0.2	44	1.04	5.64	1.37	0.38	0	1.2	1.86	30.7
DA	0.1	24	0.13	5.45	1.78	0.07	0.27	1.3	1.91	15.3
DA	0	69	0.64	5.3	1.93	0.19	0.18	1.3	2.3	21.8
DA	0.1	29	0.26	5.04	1.16	0.13	0.81	1.9	1.37	12.8
DA	0	10	0.13	5.02	0.78	0.04	2.07	2.5	0.85	31.6
DA	0	8	0.13	5	0.21	0.04	0.81	3	0.27	1.6
DA	0	10	0.26	4.98	1.04	0.03	1.8	2.8	1.1	17.6
DA	0	23	0.39	5.08	0.49	0.09	0.99	1.9	0.64	24.8
DA	0	44	1.68	5.08	1.11	0.34	1.35	3.4	1.56	19.3
DA	0.1	12	0.26	4.87	0.37	0.03	2.88	3.6	0.43	28.8
DA	1.3	11	0.39	4.77	0.26	0.03	2.34	3	0.32	32.4
DA	0	9	0.39	5.04	0.36	0.04	1.53	2.5	0.42	11.8

## Sheet: soil
samples	pH.H2O	P	K	Ca2+	Mg2+	Al3+	H + Al	SB	MO	P-Rem				P	K	Ca2+	Mg2+	Al3+	H + Al	SB	MO
DS	6.08	1.7	90	2.23	0.91	0	2.2	3.37	2.56	26.2		DS	mean	1.84444	56.5556	1.47333	0.767778	0.37	3.21111	2.38556	1.64778
DS	5.56	0.7	51	1.3	0.61	0.18	2.8	2.04	1.79	18.4		DS	SD	1.72183	27.8931	0.839868	0.417047	0.68469	2.49597	1.2656	0.823877
DS	5.67	1.3	36	0.6	0.31	0.18	1.5	1	0.64	28.1		RS	mean	6.57778	79.8889	2.46556	0.781111	0.0422222	3.76667	3.45111	2.39333
DS	6.01	1.3	59	1.18	0.63	0	1.8	1.96	1.02	28.1		RS	SD	3.40319	52.2737	0.994911	0.40347	0.0789905	1.23378	1.44298	1.49792
DS	5.02	0.7	40	2.55	1.46	0.18	4	4.11	2.56	26.5
DS	5.28	6.6	65	1.56	1.25	2.25	9.6	2.98	2.81	9.2
DS	6.33	1.8	114	2.83	1.09	0	1.8	4.21	1.41	27.3
DS	4.38	1.5	31	0.42	0.12	0.54	4.3	0.62	1.66	8.9
DS	5.46	1	23	0.59	0.53	0	0.9	1.18	0.38	35.8
RS	5.64	5.2	26	2.34	0.72	0.19	5.8	3.13	1.06	28.5
RS	6.54	5.3	60	2.35	0.58	0	2.6	3.08	2.26	35.7
RS	6.26	6	64	3.25	0.92	0	4.3	4.33	3.06	26.7
RS	6.5	5.9	112	1.79	0.64	0	2.7	2.72	1.73	35.9
RS	6.25	6.5	199	3.14	1.57	0	5.3	5.22	4.79	37.2
RS	6.47	15.5	122	4.61	1.35	0	4.2	6.27	5.05	30.3
RS	6.51	7	32	1.52	0.44	0	1.8	2.04	0.67	29.5
RS	5.89	5.6	42	1.18	0.27	0.19	4	1.56	1.46	26.6
RS	6.2	2.2	62	2.01	0.54	0	3.2	2.71	1.46	27.5
